# Supplementary material for: Clinical Outcome and Prognostic Factors of Pancreatic Adenosquamous Carcinoma Compared to Ductal Adenocarcinoma—Results from the German Cancer Registry Group
Source: Cancers (Basel). 2022 Aug 16;14(16):3946. doi: 10.3390/cancers14163946 (PMC9406158; doi:10.3390/cancers14163946)
Supplement: Supplementary file 1 [file cancers-14-03946-s001.zip]

Archive with 1 entries (1 files):
- cancers-1873728-supplementary.pdf
